# Supplementary material for: Genome-Wide Identification, Characterization, and Expression Analysis of SPIRAL1 Family Genes in Legume Species
Source: Int J Mol Sci. 2023 Feb 16;24(4):3958. doi: 10.3390/ijms24043958 (PMC9959322; doi:10.3390/ijms24043958)
Supplement: Supplementary file 1 [file ijms-24-03958-s001.zip › Table S1.xlsx]

## Sheet: Gene list
Species	Gene ID	Gene name	Chr	Start	Stop	Strand	CDS (bp)	Size (aa)	MWs (Da)	pI
Aeschynomene evenia	Aesev.05G18620	AeSP1L-1	Aesev_chr05	16576487	16577707	-	318	105	10217	6.54202
Aeschynomene evenia	Aesev.06G36540	AeSP1L-2	Aesev_chr06	37173570	37174440	-	387	128	12943.1	7.96702
Aeschynomene evenia	Aesev.05G25640	AeSP1L-3	Aesev_chr05	27105573	27107214	-	336	112	11118.9	8.9314
Arachis duranensis	Aradu_G0V23	AdSP1L-1	A05	59859881	59861958	+	321	106	10541.5	8.02981
Arachis duranensis	Aradu_TV4LZ	AdSP1L-2	A04	119221865	119224140	+	342	113	11153.9	9.03513
Arachis duranensis	Aradu_286YF	AdSP1L-3	A10	102891025	102894022	+	390	129	12823.8	7.93395
Arachis duranensis	Aradu_6Y48C	AdSP1L-4	A04	80982157	80984220	-	375	124	12553.3	4.46541
Arachis hypogaea	Arahy_3UD8ME	AySP1L-1	Arahy_chr05	53589643	53591800	-	321	106	10541.5	8.02981
Arachis hypogaea	Arahy_8EYB6E	AySP1L-2	Arahy_chr15	68685462	68687660	+	321	106	10555.5	8.02981
Arachis hypogaea	Arahy_7H823S	AySP1L-3	Arahy_chr02	124564312	124566788	+	342	113	11153.9	9.03513
Arachis hypogaea	Arahy_NV23DS	AySP1L-4	Arahy_chr20	136778166	136780769	+	390	129	12837.9	7.93395
Arachis hypogaea	Arahy_YMN08X	AySP1L-5	Arahy_chr10	110396908	110400137	+	390	129	12823.8	7.93395
Arachis hypogaea	Arahy_J0K3K7	AySP1L-6	Arahy_chr04	75470262	75473488	+	375	124	12553.3	4.46541
Arachis hypogaea	Arahy_W61CSA	AySP1L-7	Arahy_chr14	84366084	84370009	+	375	124	12529.2	4.46541
Arachis ipaensis	Araip_L2NQZ	AiSP1L-1	B05	59583461	59585608	+	321	106	10555.5	8.02981
Arachis ipaensis	Araip_5Q25R	AiSP1L-2	B04	129196902	129199164	+	342	113	11137.9	9.03513
Arachis ipaensis	Araip_H5KZZ	AiSP1L-3	B10	129370440	129373369	+	390	129	12837.9	7.93395
Arachis ipaensis	Araip_5XB02	AiSP1L-4	B04	87294070	87296674	-	375	124	12529.2	4.46541
Cajanus cajan	Cajca_13329	CajcaSP1L-1	Cajca_chr06	16329880	16331198	-	327	108	10539.4	8.0761
Cajanus cajan	Cajca_20563	CajcaSP1L-2	Cajca_chr09	7237897	7241518	+	360	119	11770.7	9.35838
Cajanus cajan	Cajca_14598	CajcaSP1L-3	Cajca_chr06	33543673	33545058	+	303	100	10325.3	8.12374
Cajanus cajan	Cajca_22719	CajcaSP1L-4	Cajca_chr09	50050365	50051316	+	273	90	9412.34	8.89027
Cercis canadensis	Cerca_11S05710	CercaSP1L-1	Scaffold11	719824	720866	+	321	106	10409.2	6.70765
Cercis canadensis	Cerca_209S17695	CercaSP1L-2	Scaffold209	278673	280553	-	414	137	13808.8	9.78161
Cercis canadensis	Cerca_3S08697	CercaSP1L-3	Scaffold3	1436970	1437399	+	318	105	10883.9	6.53611
Chamaecrista fasciculata	Chafa_95408S29555	CfSP1L-1	Scaffold95408_cov211	36022	36891	-	306	102	9932.72	9.22267
Chamaecrista fasciculata	Chafa_6604S25581	CfSP1L-2	Scaffold6604_cov210	527	2017	-	393	130	12770.7	9.57725
Chamaecrista fasciculata	Chafa_2634S08554	CfSP1L-3	Scaffold2634_cov204	279608	280690	-	351	117	12468.6	6.22958
Cicer arietinum	cicar_18563	CaSP1L-1	Cicar_chr06	48864561	48868413	-	312	103	10032.8	8.08577
Cicer arietinum	cicar_10453	CaSP1L-2	Cicar_chr04	30176162	30182074	+	453	150	14531.6	9.23479
Faidherbia albida	Faial_324S14996	FaSP1L-1	Scaffold324_cov187	449619	450570	+	306	101	9989.86	9.15691
Faidherbia albida	Faial_1016S00395	FaSP1L-2	Scaffold1016_cov188	148993	149875	-	315	104	10312.2	6.71845
Faidherbia albida	Faial_224S10782	FaSP1L-3	Scaffold224_cov190	612365	614559	-	345	114	11526.3	8.9795
Faidherbia albida	Faial_1860S08293	FaSP1L-4	Scaffold1860_cov182	150139	152231	+	393	130	12980.1	7.92067
Faidherbia albida	Faial_2347S11446	FaSP1L-5	Scaffold2347_cov193	258878	259315	-	324	107	11608.7	6.02757
Glycine cyrtoloba	Glycy.18G048654	GcSP1L-1	Glycy_chr18	54665262	54668240	+	327	108	10635.5	9.15762
Glycine cyrtoloba	Glycy.14G036981	GcSP1L-2	Glycy_chr14	74691214	74694278	-	327	108	10595.5	9.15762
Glycine cyrtoloba	Glycy.07G016891	GcSP1L-3	Glycy_chr07	55579056	55582004	-	390	129	12318.4	9.35838
Glycine cyrtoloba	Glycy.05G010898	GcSP1L-4	Glycy_chr05	47316265	47320066	-	384	127	12336.4	9.3585
Glycine cyrtoloba	Glycy.01G002232	GcSP1L-5	Glycy_chr01	76094380	76094837	+	291	96	10141.1	8.15578
Glycine cyrtoloba	Glycy.19G050893	GcSP1L-6	Glycy_chr19	33741797	33742807	-	264	87	9167.94	8.06765
Glycine dolichocarpa	Glydo.21G057320	GdSP1L-1	Glydo_chr21	11064170	11066198	+	327	108	10635.5	9.15762
Glycine dolichocarpa	Glydo.31G085553	GdSP1L-10	Glydo_chr31	1819339	1820112	-	300	99	10268.2	6.82542
Glycine dolichocarpa	Glydo.02G004464	GdSP1L-11	Glydo_chr02	28758965	28759944	+	264	87	9275.1	9.52026
Glycine dolichocarpa	Glydo.01G000671	GdSP1L-2	Glydo_chr01	10312995	10315579	+	210	69	6602.11	8.16133
Glycine dolichocarpa	Glydo.08G022148	GdSP1L-3	Glydo_chr08	9777831	9780648	+	327	108	10623.5	9.15762
Glycine dolichocarpa	Glydo.30G082699	GdSP1L-4	Glydo_chr30	5412099	5414943	+	327	108	10649.5	9.15762
Glycine dolichocarpa	Glydo.27G075182	GdSP1L-5	Glydo_chr27	18783008	18786404	+	363	120	11524.5	9.35838
Glycine dolichocarpa	Glydo.07G016442	GdSP1L-6	Glydo_chr07	3802667	3807163	+	411	136	12993.2	9.35838
Glycine dolichocarpa	Glydo.05G068747	GdSP1L-7	Glydo_chr05	28818995	28820904	-	348	116	11404.4	8.93205
Glycine dolichocarpa	Glydo.25G011592	GdSP1L-8	Glydo_chr25	36119173	36123192	-	372	123	11959.9	9.35838
Glycine dolichocarpa	Glydo.11G029239	GdSP1L-9	Glydo_chr11	1839766	1840593	-	300	99	10384.4	8.14031
Glycine falcata	Glyfa.01G000661	GfSP1L-1	Glyfa_chr01	12849186	12852437	+	327	108	10636.5	8.0761
Glycine falcata	Glyfa.08G023070	GfSP1L-2	Glyfa_chr08	60630579	60633414	-	327	108	10687.5	9.15762
Glycine falcata	Glyfa.07G017220	GfSP1L-3	Glyfa_chr07	35368869	35372900	-	291	97	9362.15	9.03358
Glycine falcata	Glyfa.05G012027	GfSP1L-4	Glyfa_chr05	58807666	58810668	-	294	97	9811.74	9.42703
Glycine falcata	Glyfa.02G004876	GfSP1L-5	Glyfa_chr02	41450896	41451924	+	264	87	9179.99	8.06765
Glycine falcata	Glyfa.07G018894	GfSP1L-6	Glyfa_chr07	60274751	60275607	+	264	87	9161.97	8.06765
Glycine falcata	Glyfa.07G018880	GfSP1L-7	Glyfa_chr07	60089644	60090607	-	264	87	9062.84	6.81525
Glycine max	Glyma.01G060900	GmSP1L-1	Glyma_chr01	8375261	8378172	+	327	108	10681.5	8.07649
Glycine max	Glyma.02G119200	GmSP1L-2	Glyma_chr02	11459648	11462099	+	327	108	10575.4	9.15762
Glycine max	Glyma.19G032000	GmSP1L-3	Glyma_chr19	4032554	4035979	+	393	130	12443.6	9.3585
Glycine max	Glyma.13G055400	GmSP1L-4	Glyma_chr13	14317887	14320766	-	366	121	11834.8	9.65171
Glycine max	Glyma.11G021900	GmSP1L-5	Glyma_chr11	1550669	1551650	-	300	99	10278.2	8.11078
Glycine max	Glyma.01G221900	GmSP1L-6	Glyma_chr01	56191552	56192480	+	291	96	10170.1	7.96753
Glycine max	Glyma.05G210800	GmSP1L-7	Glyma_chr05	39307017	39308083	+	264	87	9177.07	9.10005
Glycine max	Glyma.08G017200	GmSP1L-8	Glyma_chr08	1395764	1396925	+	264	87	9161.93	6.8157
Glycine soja	Glyso.01G052300	GsoSP1L-1	Glyso_chr01	8551009	8553673	+	327	108	10681.5	8.07649
Glycine soja	Glyso.02G103400	GsoSP1L-2	Glyso_chr02	11771873	11774495	+	327	108	10575.4	9.15762
Glycine soja	Glyso.19G027000	GsoSP1L-3	Glyso_chr19	4024388	4027885	+	387	128	12307.4	9.3585
Glycine soja	Glyso.13G033300	GsoSP1L-4	Glyso_chr13	14631835	14635231	-	366	121	11834.8	9.65171
Glycine soja	Glyso.11G019900	GsoSP1L-5	Glyso_chr11	1548076	1549100	-	300	99	10278.2	8.11078
Glycine soja	Glyso.01G180700	GsoSP1L-6	Glyso_chr01	56120353	56121581	+	291	96	10140.1	7.96753
Glycine soja	Glyso.05G178900	GsoSP1L-7	Glyso_chr05	39025379	39025809	+	264	87	9177.07	9.10005
Glycine soja	Glyso.08G016200	GsoSP1L-8	Glyso_chr08	1410369	1411482	+	264	87	9161.93	6.8157
Glycine stenophita	Glyst.01G000641	GstSP1L-1	Glyst_chr01	9210916	9213855	+	327	108	10647.6	9.15762
Glycine stenophita	Glyst.08G021098	GstSP1L-2	Glyst_chr08	34494722	34496434	+	327	108	10567.4	9.15762
Glycine stenophita	Glyst.07G018610	GstSP1L-3	Glyst_chr07	46222706	46226780	-	396	131	12458.6	9.35838
Glycine stenophita	Glyst.05G011134	GstSP1L-4	Glyst_chr05	34571419	34575801	-	360	119	11633.6	9.35838
Glycine stenophita	Glyst.01G002272	GstSP1L-5	Glyst_chr01	52662551	52663487	+	291	96	10141.1	8.15578
Glycine stenophita	Glyst.02G004308	GstSP1L-6	Glyst_chr02	33573573	33574020	+	264	87	9265.1	9.10005
Glycine syndetika	Glysy.01G000646	GsySP1L-1	Glysy_chr01	10445255	10447696	+	306	101	10103.1	8.85243
Glycine syndetika	Glysy.08G021558	GsySP1L-2	Glysy_chr08	49545982	49547922	-	327	108	10623.5	9.15762
Glycine syndetika	Glysy.07G016009	GsySP1L-3	Glysy_chr07	3843078	3846063	+	411	136	12993.2	9.35838
Glycine syndetika	Glysy.05G011477	GsySP1L-4	Glysy_chr05	29545498	29548346	-	366	121	11826.8	8.93205
Glycine syndetika	Glysy.11G028536	GsySP1L-5	Glysy_chr11	1741235	1741997	-	300	99	10384.4	8.14031
Glycine syndetika	Glysy.02G004419	GsySP1L-6	Glysy_chr02	29397369	29397818	+	264	87	9275.1	9.52026
Glycine tomentella	Glyto.01G000711	GtSP1L-1	Glyto_chr01	10887918	10891098	+	327	108	10679.5	8.0761
Glycine tomentella	Glyto.10G025933	GtSP1L-2	Glyto_chr10	5147767	5150592	+	327	108	10649.5	9.15762
Glycine tomentella	Glyto.05G012146	GtSP1L-3	Glyto_chr05	35846935	35850012	-	354	118	11537.5	9.35838
Glycine tomentella	Glyto.07G018517	GtSP1L-4	Glyto_chr07	18194431	18197388	+	366	121	11595.6	9.35838
Glycine tomentella	Glyto.11G028764	GtSP1L-5	Glyto_chr11	1801008	1802058	-	300	99	10267.3	9.22241
Lotus japonicus	Lotja_2G3v1252510	LjSP1L-1	Lotja_chr02	19823304	19825963	-	327	108	10619.6	8.07649
Lotus japonicus	Lotja_2G3v1102920	LjSP1L-2	Lotja_chr02	17739090	17741886	+	399	132	13069.1	8.73774
Lotus japonicus	Lotja_2G3v2051030	LjSP1L-3	Lotja_chr02	31064821	31065692	+	297	98	10215	8.05547
Lupinus albus	Lalb_Chr04g0255611	LalSP1L-1	Lupal_chr04	6090412	6092752	-	321	106	10421.4	9.1573
Lupinus albus	Lalb_Chr17g0341261	LalSP1L-2	Lupal_chr17	10118214	10121739	+	324	107	10435.3	8.08577
Lupinus albus	Lalb_Chr06g0174921	LalSP1L-3	Lupal_chr06	16059585	16063408	-	390	129	12785.5	8.71182
Lupinus angustifolius	lupan_001366	LanSP1L-1	Lupan_chr02	15084313	15086450	-	321	106	10402.4	9.1573
Lupinus angustifolius	lupan_016159	LanSP1L-2	Scaffold_290_10	13974	15433	-	321	106	10248.2	9.1573
Lupinus angustifolius	lupan_032455	LanSP1L-3	Lupan_chr05	1759923	1763162	+	390	129	12866.6	8.9316
Medicago sativa	MS_gene40869	MsSP1L-1	Medsa_chr5.2	35673680	35674827	-	315	104	10103	9.1573
Medicago sativa	MS_gene98070	MsSP1L-2	Medsa_chr5.4	36005914	36007061	-	315	104	10103	9.1573
Medicago sativa	MS_gene054714	MsSP1L-3	Medsa_chr5.3	32846336	32847492	-	315	104	10103	9.1573
Medicago sativa	MS_gene86149	MsSP1L-4	Medsa_chr6.3	9530757	9532473	+	420	139	13634.8	9.25516
Medicago sativa	MS_gene018311	MsSP1L-5	Medsa_chr6.2	10355142	10357113	+	420	139	13623.8	9.25516
Medicago sativa	MS_gene37292	MsSP1L-6	Medsa_chr6.1	76623724	76625695	-	420	139	13623.8	9.25516
Medicago truncatula	MtrunA17_Chr5g0419471	MtSP1L-1	Medtr_chr05	19809242	19812567	-	315	104	10103	9.1573
Medicago truncatula	MtrunA17_Chr6g0454801	MtSP1L-2	Medtr_chr06	5010040	5013939	+	420	139	13634.8	9.25516
Phaseolus lunatus	Phalu.03G0000044800	PlSP1L-1	Phalu_chr03	4791842	4793321	-	321	106	10574.4	6.71402
Phaseolus lunatus	Phalu.04G0000041500	PlSP1L-2	Phalu_chr04	3925498	3926711	+	534	177	18338.5	9.36663
Phaseolus vulgaris	Phvul_003G041500	PvSP1L-1	Phavu_chr03	4761740	4764069	-	321	106	10590.5	6.71402
Phaseolus vulgaris	Phvul_004G038000	PvSP1L-2	Phavu_chr04	4465445	4468395	+	396	131	13093.3	9.29977
Phaseolus vulgaris	phavu_002G159400	PvSP1L-3	Phavu_chr02	31418549	31419703	+	300	99	10468.4	6.38253
Phaseolus vulgaris	phavu_002G292200	PvSP1L-4	Phavu_chr02	46122356	46123162	+	273	90	9540.62	9.25097
Pisum sativum	Psat_2g131160	PsSP1L-1	Pisst_chr02	339025132	339028861	+	318	105	10155.9	6.70202
Pisum sativum	Psat_1g067240	PsSP1L-2	Pisst_chr01	104798012	104800342	-	387	128	12835.9	8.71028
Trifolium subterraneum	Ts_21367	TsSP1L-1	Trisu_chr05	24471170	24474370	+	318	105	10218.1	8.05586
Trifolium subterraneum	Ts_25789	TsSP1L-2	Trisu_chr06	28267746	28270823	+	405	134	13308.5	9.50607
Vigna angularis	Vigan_0070s00680	VaSP1L-1	Scaffold_70	1038190	1039660	-	321	106	10574.4	6.71402
Vigna angularis	Vigan_0408s00010	VaSP1L-2	Scaffold_408	46025	48787	+	372	123	12269.3	9.30042
Vigna angularis	Vigan_07g06430	VaSP1L-3	Vigan_chr07	7444329	7445313	+	285	94	10022.8	6.8228
Vigna radiata	Vigra_0228s00050	VrSP1L-1	Scaffold_228	450353	451489	+	321	106	10546.4	6.71402
Vigna unguiculata	Vigun_02g048000	VuSP1L-1	Vigun_chr02	16877196	16879115	-	321	106	10574.4	6.71134
Vigna unguiculata	Vigun_04g060800	VuSP1L-2	Vigun_chr04	7208135	7208479	-	378	125	12257.3	9.35838
Vigna unguiculata	Vigun_03g042000	VuSP1L-3	Vigun_chr03	3385375	3386885	-	258	85	8957.81	8.85275

## Sheet: Gene number in each species
Species	Number of SP1L member
Aeschynomene evenia	3
Arachis duranensis	4
Arachis hypogaea	7
Arachis ipaensis	4
Cajanus cajan	4
Cercis canadensis	3
Chamaecrista fasciculata	3
Cicer arietinum	2
Faidherbia albida	5
Glycine cyrtoloba	6
Glycine dolichocarpa	11
Glycine falcata	7
Glycine max	8
Glycine soja	8
Glycine sp. D3 (G. tomentella sensu lato)	5
Glycine stenophita	6
Glycine syndetika	6
Lotus japonicus	3
Lupinus albus	3
Lupinus angustifolius	3
Medicago sativa	6
Medicago truncatula	2
Phaseolus lunatus	2
Phaseolus vulgaris	4
Pisum sativum	2
Trifolium pratense	2
Trifolium subterraneum	2
Vigna angularis	3
Vigna radiata	1
Vigna unguiculata	3
	128
