# Supplementary material for: Genome-Wide Identification, Characterization, and Expression Analysis of SPIRAL1 Family Genes in Legume Species
Source: Int J Mol Sci. 2023 Feb 16;24(4):3958. doi: 10.3390/ijms24043958 (PMC9959322; doi:10.3390/ijms24043958)
Supplement: Supplementary file 1 [file ijms-24-03958-s001.zip › Table S2.xlsx]

## Sheet: Table S2
Secondary structure of SP1L proteins in A. thaliana, M. truncatula and G. max
Gene	Alpha Helix (%)	Beta bridge (%)	Extended Strand (%)	310 Helix (%)	Pi Helix (%)	Turn (%)	Bend Region (%)	Other States (%)
AtSPR1	8.4	0	0	0	0	12.61	14.29	64.71
AtSP1L-1	0	0	0	0	0	17.7	8.85	73.45
AtSP1L-2	0	0	0	2.73	0	16.36	10	70.91
AtSP1L-3	0	0	16.39	0	0	22.13	8.2	53.28
AtSP1L-4	0	0	14.17	2.36	0	18.9	9.45	55.12
AtSP1L-5	4.04	0	0	4.04	0	9.09	10.1	72.73
MtSP1L-1	3.85	0	0	0	0	19.23	9.62	67.31
MtSP1L-2	0	0	0	0	0	15.83	10.79	73.38
GmSP1L-1	0	0	0	2.78	0	9.26	14.81	73.15
GmSP1L-2	0	0	0	0	0	18.52	12.04	69.44
GmSP1L-3	0	0	0	0	0	15.38	10	74.62
GmSP1L-4	3.31	0	0	0	0	13.22	8.26	75.21
GmSP1L-5	0	0	0	0	0	17.17	13.13	69.7
GmSP1L-6	0	0	0	0	0	11.46	11.46	77.08
GmSP1L-7	0	0	0	0	0	17.24	9.2	73.56
GmSP1L-8	0	0	0	0	0	8.05	16.09	75.86
