# Supplementary material for: Genome-Wide Identification, Characterization, and Expression Analysis of SPIRAL1 Family Genes in Legume Species
Source: Int J Mol Sci. 2023 Feb 16;24(4):3958. doi: 10.3390/ijms24043958 (PMC9959322; doi:10.3390/ijms24043958)
Supplement: Supplementary file 1 [file ijms-24-03958-s001.zip › Table S3.xlsx]

## Sheet: Table S3
Gene name	Gene ID	Cis-element	Sequence	Position	Length	Strand	Reference species	Annotation	Group
GmSP1L-1	Glyma.01G060900.2.Wm82.a4.v1	circadian	CAAAGATATC	1457	9	-	Lycopersicon esculentum	cis-acting regulatory element involved in circadian control	Growth and Development
GmSP1L-2	Glyma.02G119200.3.Wm82.a4.v1	circadian	CAAAGATATC	1472	9	-	Lycopersicon esculentum	cis-acting regulatory element involved in circadian control	Growth and Development
GmSP1L-3	Glyma.08G017200.1.Wm82.a4.v1	circadian	CAAAGATATC	1371	9	-	Lycopersicon esculentum	cis-acting regulatory element involved in circadian control	Growth and Development
GmSP1L-8	Glyma.19G032000.1.Wm82.a4.v1	circadian	CAAAGATATC	953	9	-	Lycopersicon esculentum	cis-acting regulatory element involved in circadian control	Growth and Development
GmSP1L-7	Glyma.05G210800.1.Wm82.a4.v1	RY-element	CATGCATG	753	8	+	Helianthus annuus	cis-acting regulatory element involved in seed-specific regulation	Growth and Development
GmSP1L-7	Glyma.05G210800.1.Wm82.a4.v1	RY-element	CATGCATG	1099	8	-	Helianthus annuus	cis-acting regulatory element involved in seed-specific regulation	Growth and Development
GmSP1L-5	Glyma.01G221900.1.Wm82.a4.v1	O2-site	GATGATGTGG	1710	9	-	Zea mays	cis-acting regulatory element involved in zein metabolism regulation	Growth and Development
GmSP1L-6	Glyma.05G210800.1.Wm82.a4.v1	O2-site	GATGATGTGG	860	9	+	Zea mays	cis-acting regulatory element involved in zein metabolism regulation	Growth and Development
GmSP1L-7	Glyma.08G017200.1.Wm82.a4.v1	O2-site	GATGATGTGG	657	9	+	Zea mays	cis-acting regulatory element involved in zein metabolism regulation	Growth and Development
GmSP1L-8	Glyma.11G021900.1.Wm82.a4.v1	O2-site	GATGATGTGG	416	9	+	Zea mays	cis-acting regulatory element involved in zein metabolism regulation	Growth and Development
GmSP1L-3	Glyma.01G221900.1.Wm82.a4.v1	CAT-box	GCCACT	1982	6	-	Arabidopsis thaliana	cis-acting regulatory element related to meristem expression	Growth and Development
GmSP1L-6	Glyma.05G210800.1.Wm82.a4.v1	CAT-box	GCCACT	1876	6	+	Arabidopsis thaliana	cis-acting regulatory element related to meristem expression	Growth and Development
GmSP1L-7	Glyma.08G017200.1.Wm82.a4.v1	CAT-box	GCCACT	1552	6	+	Arabidopsis thaliana	cis-acting regulatory element related to meristem expression	Growth and Development
GmSP1L-8	Glyma.19G032000.1.Wm82.a4.v1	CAT-box	GCCACT	1047	6	-	Arabidopsis thaliana	cis-acting regulatory element related to meristem expression	Growth and Development
MtSP1L-1	mRNA:MtrunA17Chr5g0419471	CAT-box	GCCACT	1663	6	+	Arabidopsis thaliana	cis-acting regulatory element related to meristem expression	Growth and Development
GmSP1L-8	Glyma.08G017200.1.Wm82.a4.v1	GCN4_motif	TGAGTCA	334	7	-	Oryza sativa	cis-regulatory element involved in endosperm expression	Growth and Development
MtSP1L-2	mRNA:MtrunA17Chr6g0454801	GCN4_motif	TGAGTCA	1017	7	-	Oryza sativa	cis-regulatory element involved in endosperm expression	Growth and Development
GmSP1L-1	Glyma.01G060900.2.Wm82.a4.v1	G-Box	CACGTT	840	6	+	Pisum sativum	cis-acting regulatory element involved in light responsiveness	Light response
GmSP1L-2	Glyma.01G221900.1.Wm82.a4.v1	G-box	TACGTG	372	6	+	Arabidopsis thaliana	cis-acting regulatory element involved in light responsiveness	Light response
GmSP1L-2	Glyma.02G119200.3.Wm82.a4.v1	G-box	CACGAC	1613	6	-	Zea mays	cis-acting regulatory element involved in light responsiveness	Light response
GmSP1L-3	Glyma.02G119200.3.Wm82.a4.v1	G-Box	CACGTT	1040	6	-	Pisum sativum	cis-acting regulatory element involved in light responsiveness	Light response
GmSP1L-3	Glyma.05G210800.1.Wm82.a4.v1	G-Box	CACGTG	535	6	+	Pisum sativum	cis-acting regulatory element involved in light responsiveness	Light response
GmSP1L-4	Glyma.05G210800.1.Wm82.a4.v1	G-Box	CACGTT	1802	6	-	Pisum sativum	cis-acting regulatory element involved in light responsiveness	Light response
GmSP1L-4	Glyma.05G210800.1.Wm82.a4.v1	G-box	CACGTG	535	6	+	Arabidopsis thaliana	cis-acting regulatory element involved in light responsiveness	Light response
GmSP1L-5	Glyma.05G210800.1.Wm82.a4.v1	G-box	TAAACGTG	1800	8	+	Brassica oleracea	cis-acting regulatory element involved in light responsiveness	Light response
GmSP1L-6	Glyma.08G017200.1.Wm82.a4.v1	G-Box	CACGTT	1484	6	-	Pisum sativum	cis-acting regulatory element involved in light responsiveness	Light response
GmSP1L-7	Glyma.11G021900.1.Wm82.a4.v1	G-Box	CACGTT	715	6	-	Pisum sativum	cis-acting regulatory element involved in light responsiveness	Light response
GmSP1L-7	Glyma.13G055400.1.Wm82.a4.v1	G-box	CACGTC	153	6	-	Zea mays	cis-acting regulatory element involved in light responsiveness	Light response
GmSP1L-7	Glyma.13G055400.1.Wm82.a4.v1	G-Box	CACGTT	1394	6	+	Pisum sativum	cis-acting regulatory element involved in light responsiveness	Light response
GmSP1L-7	Glyma.19G032000.1.Wm82.a4.v1	G-Box	CACGTG	376	6	+	Pisum sativum	cis-acting regulatory element involved in light responsiveness	Light response
GmSP1L-8	Glyma.19G032000.1.Wm82.a4.v1	G-box	CACGTG	376	6	+	Arabidopsis thaliana	cis-acting regulatory element involved in light responsiveness	Light response
MtSP1L-1	mRNA:MtrunA17Chr5g0419471	G-box	CACGAC	966	6	-	Zea mays	cis-acting regulatory element involved in light responsiveness	Light response
MtSP1L-1	mRNA:MtrunA17Chr5g0419471	G-box	CACGTC	1400	6	+	Zea mays	cis-acting regulatory element involved in light responsiveness	Light response
MtSP1L-1	mRNA:MtrunA17Chr5g0419471	G-box	CACGTC	1539	6	+	Zea mays	cis-acting regulatory element involved in light responsiveness	Light response
MtSP1L-1	mRNA:MtrunA17Chr5g0419471	G-Box	CACGTT	2013	6	-	Pisum sativum	cis-acting regulatory element involved in light responsiveness	Light response
MtSP1L-2	mRNA:MtrunA17Chr6g0454801	G-Box	CACGTG	194	6	+	Pisum sativum	cis-acting regulatory element involved in light responsiveness	Light response
MtSP1L-2	mRNA:MtrunA17Chr6g0454801	G-Box	CACGTG	657	6	+	Pisum sativum	cis-acting regulatory element involved in light responsiveness	Light response
MtSP1L-2	mRNA:MtrunA17Chr6g0454801	G-box	CACGTG	194	6	+	Arabidopsis thaliana	cis-acting regulatory element involved in light responsiveness	Light response
MtSP1L-2	mRNA:MtrunA17Chr6g0454801	G-box	ACACGTGT	656	8	+	Brassica napus	cis-acting regulatory element involved in light responsiveness	Light response
MtSP1L-2	mRNA:MtrunA17Chr6g0454801	G-box	CACGTG	657	6	+	Arabidopsis thaliana	cis-acting regulatory element involved in light responsiveness	Light response
MtSP1L-2	mRNA:MtrunA17Chr6g0454801	G-box	TACGTG	1204	6	+	Arabidopsis thaliana	cis-acting regulatory element involved in light responsiveness	Light response
GmSP1L-4	Glyma.01G221900.1.Wm82.a4.v1	GT1-motif	GGTTAA	650	6	-	Arabidopsis thaliana	light responsive element	Light response
GmSP1L-5	Glyma.01G221900.1.Wm82.a4.v1	GT1-motif	GGTTAAT	1946	7	+	Avena sativa	light responsive element	Light response
GmSP1L-5	Glyma.05G210800.1.Wm82.a4.v1	GT1-motif	GGTTAA	1040	6	+	Arabidopsis thaliana	light responsive element	Light response
GmSP1L-5	Glyma.05G210800.1.Wm82.a4.v1	GT1-motif	GGTTAA	1072	6	-	Arabidopsis thaliana	light responsive element	Light response
GmSP1L-6	Glyma.05G210800.1.Wm82.a4.v1	GT1-motif	GGTTAAT	1234	7	+	Avena sativa	light responsive element	Light response
GmSP1L-6	Glyma.08G017200.1.Wm82.a4.v1	GT1-motif	GGTTAA	483	6	+	Arabidopsis thaliana	light responsive element	Light response
GmSP1L-7	Glyma.08G017200.1.Wm82.a4.v1	GT1-motif	GGTTAA	1170	6	+	Arabidopsis thaliana	light responsive element	Light response
GmSP1L-7	Glyma.11G021900.1.Wm82.a4.v1	GT1-motif	GGTTAA	465	6	-	Arabidopsis thaliana	light responsive element	Light response
GmSP1L-7	Glyma.11G021900.1.Wm82.a4.v1	GT1-motif	GGTTAA	1712	6	-	Arabidopsis thaliana	light responsive element	Light response
GmSP1L-8	Glyma.11G021900.1.Wm82.a4.v1	GT1-motif	GGTTAAT	1936	7	+	Avena sativa	light responsive element	Light response
GmSP1L-8	Glyma.13G055400.1.Wm82.a4.v1	GT1-motif	GGTTAA	637	6	+	Arabidopsis thaliana	light responsive element	Light response
MtSP1L-2	mRNA:MtrunA17Chr6g0454801	GT1-motif	GGTTAA	388	6	-	Arabidopsis thaliana	light responsive element	Light response
MtSP1L-2	mRNA:MtrunA17Chr6g0454801	GT1-motif	GGTTAAT	489	7	-	Avena sativa	light responsive element	Light response
MtSP1L-2	mRNA:MtrunA17Chr6g0454801	GT1-motif	GGTTAA	490	6	-	Arabidopsis thaliana	light responsive element	Light response
MtSP1L-2	mRNA:MtrunA17Chr6g0454801	GT1-motif	GGTTAA	589	6	+	Arabidopsis thaliana	light responsive element	Light response
GmSP1L-2	Glyma.02G119200.3.Wm82.a4.v1	MRE	AACCTAA	1638	7	+	Petroselinum crispum	MYB binding site involved in light responsiveness	Light response
GmSP1L-5	Glyma.08G017200.1.Wm82.a4.v1	MRE	AACCTAA	1141	7	-	Petroselinum crispum	MYB binding site involved in light responsiveness	Light response
GmSP1L-8	Glyma.11G021900.1.Wm82.a4.v1	MRE	AACCTAA	1433	7	-	Petroselinum crispum	MYB binding site involved in light responsiveness	Light response
MtSP1L-1	mRNA:MtrunA17Chr5g0419471	MRE	AACCTAA	870	7	-	Petroselinum crispum	MYB binding site involved in light responsiveness	Light response
GmSP1L-1	Glyma.01G060900.2.Wm82.a4.v1	Box 4	ATTAAT	489	6	+	Petroselinum crispum	part of a conserved DNA module involved in light responsiveness	Light response
GmSP1L-1	Glyma.01G060900.2.Wm82.a4.v1	Box 4	ATTAAT	1588	6	-	Petroselinum crispum	part of a conserved DNA module involved in light responsiveness	Light response
GmSP1L-1	Glyma.01G060900.2.Wm82.a4.v1	Box 4	ATTAAT	1830	6	-	Petroselinum crispum	part of a conserved DNA module involved in light responsiveness	Light response
GmSP1L-2	Glyma.01G221900.1.Wm82.a4.v1	Box 4	ATTAAT	620	6	+	Petroselinum crispum	part of a conserved DNA module involved in light responsiveness	Light response
GmSP1L-2	Glyma.01G221900.1.Wm82.a4.v1	Box 4	ATTAAT	1099	6	-	Petroselinum crispum	part of a conserved DNA module involved in light responsiveness	Light response
GmSP1L-2	Glyma.01G221900.1.Wm82.a4.v1	Box 4	ATTAAT	1968	6	-	Petroselinum crispum	part of a conserved DNA module involved in light responsiveness	Light response
GmSP1L-2	Glyma.02G119200.3.Wm82.a4.v1	Box 4	ATTAAT	371	6	+	Petroselinum crispum	part of a conserved DNA module involved in light responsiveness	Light response
GmSP1L-2	Glyma.02G119200.3.Wm82.a4.v1	Box 4	ATTAAT	466	6	+	Petroselinum crispum	part of a conserved DNA module involved in light responsiveness	Light response
GmSP1L-2	Glyma.02G119200.3.Wm82.a4.v1	Box 4	ATTAAT	570	6	+	Petroselinum crispum	part of a conserved DNA module involved in light responsiveness	Light response
GmSP1L-2	Glyma.02G119200.3.Wm82.a4.v1	Box 4	ATTAAT	692	6	+	Petroselinum crispum	part of a conserved DNA module involved in light responsiveness	Light response
GmSP1L-3	Glyma.02G119200.3.Wm82.a4.v1	Box 4	ATTAAT	708	6	+	Petroselinum crispum	part of a conserved DNA module involved in light responsiveness	Light response
GmSP1L-3	Glyma.02G119200.3.Wm82.a4.v1	Box 4	ATTAAT	1836	6	-	Petroselinum crispum	part of a conserved DNA module involved in light responsiveness	Light response
GmSP1L-4	Glyma.02G119200.3.Wm82.a4.v1	Box 4	ATTAAT	1876	6	-	Petroselinum crispum	part of a conserved DNA module involved in light responsiveness	Light response
GmSP1L-5	Glyma.05G210800.1.Wm82.a4.v1	Box 4	ATTAAT	43	6	+	Petroselinum crispum	part of a conserved DNA module involved in light responsiveness	Light response
GmSP1L-5	Glyma.05G210800.1.Wm82.a4.v1	Box 4	ATTAAT	371	6	+	Petroselinum crispum	part of a conserved DNA module involved in light responsiveness	Light response
GmSP1L-5	Glyma.05G210800.1.Wm82.a4.v1	Box 4	ATTAAT	1551	6	-	Petroselinum crispum	part of a conserved DNA module involved in light responsiveness	Light response
GmSP1L-6	Glyma.05G210800.1.Wm82.a4.v1	Box 4	ATTAAT	1666	6	-	Petroselinum crispum	part of a conserved DNA module involved in light responsiveness	Light response
GmSP1L-6	Glyma.05G210800.1.Wm82.a4.v1	Box 4	ATTAAT	1963	6	-	Petroselinum crispum	part of a conserved DNA module involved in light responsiveness	Light response
GmSP1L-6	Glyma.08G017200.1.Wm82.a4.v1	Box 4	ATTAAT	230	6	+	Petroselinum crispum	part of a conserved DNA module involved in light responsiveness	Light response
GmSP1L-7	Glyma.08G017200.1.Wm82.a4.v1	Box 4	ATTAAT	240	6	+	Petroselinum crispum	part of a conserved DNA module involved in light responsiveness	Light response
GmSP1L-7	Glyma.08G017200.1.Wm82.a4.v1	Box 4	ATTAAT	262	6	+	Petroselinum crispum	part of a conserved DNA module involved in light responsiveness	Light response
GmSP1L-7	Glyma.08G017200.1.Wm82.a4.v1	Box 4	ATTAAT	276	6	+	Petroselinum crispum	part of a conserved DNA module involved in light responsiveness	Light response
GmSP1L-7	Glyma.08G017200.1.Wm82.a4.v1	Box 4	ATTAAT	520	6	+	Petroselinum crispum	part of a conserved DNA module involved in light responsiveness	Light response
GmSP1L-7	Glyma.08G017200.1.Wm82.a4.v1	Box 4	ATTAAT	904	6	+	Petroselinum crispum	part of a conserved DNA module involved in light responsiveness	Light response
GmSP1L-8	Glyma.08G017200.1.Wm82.a4.v1	Box 4	ATTAAT	1207	6	-	Petroselinum crispum	part of a conserved DNA module involved in light responsiveness	Light response
GmSP1L-8	Glyma.08G017200.1.Wm82.a4.v1	Box 4	ATTAAT	1891	6	-	Petroselinum crispum	part of a conserved DNA module involved in light responsiveness	Light response
GmSP1L-8	Glyma.11G021900.1.Wm82.a4.v1	Box 4	ATTAAT	846	6	+	Petroselinum crispum	part of a conserved DNA module involved in light responsiveness	Light response
GmSP1L-8	Glyma.11G021900.1.Wm82.a4.v1	Box 4	ATTAAT	1196	6	-	Petroselinum crispum	part of a conserved DNA module involved in light responsiveness	Light response
GmSP1L-8	Glyma.11G021900.1.Wm82.a4.v1	Box 4	ATTAAT	1957	6	-	Petroselinum crispum	part of a conserved DNA module involved in light responsiveness	Light response
GmSP1L-8	Glyma.13G055400.1.Wm82.a4.v1	Box 4	ATTAAT	1809	6	-	Petroselinum crispum	part of a conserved DNA module involved in light responsiveness	Light response
GmSP1L-8	Glyma.19G032000.1.Wm82.a4.v1	Box 4	ATTAAT	147	6	+	Petroselinum crispum	part of a conserved DNA module involved in light responsiveness	Light response
GmSP1L-8	Glyma.19G032000.1.Wm82.a4.v1	Box 4	ATTAAT	1873	6	-	Petroselinum crispum	part of a conserved DNA module involved in light responsiveness	Light response
MtSP1L-1	mRNA:MtrunA17Chr5g0419471	Box 4	ATTAAT	69	6	+	Petroselinum crispum	part of a conserved DNA module involved in light responsiveness	Light response
MtSP1L-1	mRNA:MtrunA17Chr5g0419471	Box 4	ATTAAT	120	6	+	Petroselinum crispum	part of a conserved DNA module involved in light responsiveness	Light response
MtSP1L-1	mRNA:MtrunA17Chr5g0419471	Box 4	ATTAAT	1888	6	-	Petroselinum crispum	part of a conserved DNA module involved in light responsiveness	Light response
MtSP1L-2	mRNA:MtrunA17Chr6g0454801	Box 4	ATTAAT	1050	6	-	Petroselinum crispum	part of a conserved DNA module involved in light responsiveness	Light response
GmSP1L-3	Glyma.05G210800.1.Wm82.a4.v1	chs-CMA1a	TTACTTAA	336	8	-	Daucus carota	part of a light responsive element	Light response
GmSP1L-7	Glyma.19G032000.1.Wm82.a4.v1	chs-CMA1a	TTACTTAA	130	8	+	Daucus carota	part of a light responsive element	Light response
GmSP1L-2	Glyma.02G119200.3.Wm82.a4.v1	GA-motif	ATAGATAA	736	8	+	Arabidopsis thaliana	part of a light responsive element	Light response
GmSP1L-7	Glyma.05G210800.1.Wm82.a4.v1	GA-motif	ATAGATAA	647	8	-	Arabidopsis thaliana	part of a light responsive element	Light response
GmSP1L-3	Glyma.13G055400.1.Wm82.a4.v1	GATA-motif	AAGATAAGATT	63	10	-	Arabidopsis thaliana	part of a light responsive element	Light response
GmSP1L-3	Glyma.19G032000.1.Wm82.a4.v1	GATA-motif	GATAGGA	1302	7	+	Arabidopsis thaliana	part of a light responsive element	Light response
GmSP1L-3	Glyma.19G032000.1.Wm82.a4.v1	GATA-motif	AAGGATAAGG	1383	9	+	Solanum tuberosum	part of a light responsive element	Light response
GmSP1L-3	Glyma.19G032000.1.Wm82.a4.v1	GATA-motif	AAGGATAAGG	1389	9	+	Solanum tuberosum	part of a light responsive element	Light response
GmSP1L-4	Glyma.19G032000.1.Wm82.a4.v1	GATA-motif	AAGGATAAGG	1395	9	+	Solanum tuberosum	part of a light responsive element	Light response
MtSP1L-1	mRNA:MtrunA17Chr5g0419471	GATA-motif	GATAGGA	935	7	-	Arabidopsis thaliana	part of a light responsive element	Light response
GmSP1L-1	Glyma.01G060900.2.Wm82.a4.v1	I-box	gGATAAGGTG	452	9	-	Zea mays	part of a light responsive element	Light response
GmSP1L-3	Glyma.01G221900.1.Wm82.a4.v1	I-box	gGATAAGGTG	955	9	+	Zea mays	part of a light responsive element	Light response
GmSP1L-5	Glyma.05G210800.1.Wm82.a4.v1	I-box	TGATAATGT	859	9	+	Solanum tuberosum	part of a light responsive element	Light response
GmSP1L-6	Glyma.05G210800.1.Wm82.a4.v1	I-box	cCATATCCAAT	997	10	-	Flaveria trinervia	part of a light responsive element	Light response
GmSP1L-7	Glyma.05G210800.1.Wm82.a4.v1	I-box	gGATAAGGTG	1000	9	+	Zea mays	part of a light responsive element	Light response
GmSP1L-7	Glyma.11G021900.1.Wm82.a4.v1	I-box	gGATAAGGTG	776	9	-	Zea mays	part of a light responsive element	Light response
GmSP1L-7	Glyma.19G032000.1.Wm82.a4.v1	I-box	TGATAATGT	798	9	+	Solanum tuberosum	part of a light responsive element	Light response
GmSP1L-1	Glyma.01G060900.2.Wm82.a4.v1	TCCC-motif	TCTCCCT	1241	7	+	Spinacia oleracea	part of a light responsive element	Light response
GmSP1L-2	Glyma.02G119200.3.Wm82.a4.v1	TCCC-motif	TCTCCCT	1255	7	+	Spinacia oleracea	part of a light responsive element	Light response
MtSP1L-1	mRNA:MtrunA17Chr5g0419471	TCCC-motif	TCTCCCT	1543	7	+	Spinacia oleracea	part of a light responsive element	Light response
GmSP1L-3	Glyma.01G221900.1.Wm82.a4.v1	TCT-motif	TCTTAC	369	6	+	Arabidopsis thaliana	part of a light responsive element	Light response
GmSP1L-3	Glyma.01G221900.1.Wm82.a4.v1	TCT-motif	TCTTAC	1547	6	-	Arabidopsis thaliana	part of a light responsive element	Light response
GmSP1L-5	Glyma.08G017200.1.Wm82.a4.v1	TCT-motif	TCTTAC	1873	6	+	Arabidopsis thaliana	part of a light responsive element	Light response
GmSP1L-5	Glyma.11G021900.1.Wm82.a4.v1	TCT-motif	TCTTAC	170	6	+	Arabidopsis thaliana	part of a light responsive element	Light response
GmSP1L-6	Glyma.11G021900.1.Wm82.a4.v1	TCT-motif	TCTTAC	1569	6	-	Arabidopsis thaliana	part of a light responsive element	Light response
GmSP1L-6	Glyma.19G032000.1.Wm82.a4.v1	TCT-motif	TCTTAC	48	6	-	Arabidopsis thaliana	part of a light responsive element	Light response
GmSP1L-8	Glyma.19G032000.1.Wm82.a4.v1	TCT-motif	TCTTAC	671	6	-	Arabidopsis thaliana	part of a light responsive element	Light response
MtSP1L-1	mRNA:MtrunA17Chr5g0419471	TCT-motif	TCTTAC	292	6	-	Arabidopsis thaliana	part of a light responsive element	Light response
MtSP1L-1	mRNA:MtrunA17Chr5g0419471	TCT-motif	TCTTAC	1323	6	-	Arabidopsis thaliana	part of a light responsive element	Light response
MtSP1L-1	mRNA:MtrunA17Chr5g0419471	TCT-motif	TCTTAC	1795	6	-	Arabidopsis thaliana	part of a light responsive element	Light response
MtSP1L-2	mRNA:MtrunA17Chr6g0454801	TCT-motif	TCTTAC	1612	6	-	Arabidopsis thaliana	part of a light responsive element	Light response
GmSP1L-3	Glyma.19G032000.1.Wm82.a4.v1	AE-box	AGAAACAA	1945	8	-	Arabidopsis thaliana	part of a module for light response	Light response
MtSP1L-2	mRNA:MtrunA17Chr6g0454801	AE-box	AGAAACTT	879	8	+	Arabidopsis thaliana	part of a module for light response	Light response
MtSP1L-2	mRNA:MtrunA17Chr6g0454801	AE-box	AGAAACAA	1530	8	-	Arabidopsis thaliana	part of a module for light response	Light response
GmSP1L-4	Glyma.01G221900.1.Wm82.a4.v1	TGA-element	AACGAC	983	6	+	Brassica oleracea	auxin-responsive element	Phytohormone Response
GmSP1L-5	Glyma.11G021900.1.Wm82.a4.v1	TGA-element	AACGAC	1013	6	+	Brassica oleracea	auxin-responsive element	Phytohormone Response
GmSP1L-6	Glyma.13G055400.1.Wm82.a4.v1	TGA-element	AACGAC	691	6	-	Brassica oleracea	auxin-responsive element	Phytohormone Response
MtSP1L-1	mRNA:MtrunA17Chr5g0419471	TGA-element	AACGAC	1840	6	-	Brassica oleracea	auxin-responsive element	Phytohormone Response
GmSP1L-4	Glyma.11G021900.1.Wm82.a4.v1	TCA-element	CCATCTTTTT	1053	9	-	Nicotiana tabacum	cis-acting element involved in salicylic acid responsiveness	Phytohormone Response
GmSP1L-5	Glyma.13G055400.1.Wm82.a4.v1	TCA-element	CCATCTTTTT	1314	9	-	Nicotiana tabacum	cis-acting element involved in salicylic acid responsiveness	Phytohormone Response
MtSP1L-1	mRNA:MtrunA17Chr5g0419471	TCA-element	CCATCTTTTT	235	9	-	Nicotiana tabacum	cis-acting element involved in salicylic acid responsiveness	Phytohormone Response
MtSP1L-1	mRNA:MtrunA17Chr5g0419471	TCA-element	CCATCTTTTT	824	9	-	Nicotiana tabacum	cis-acting element involved in salicylic acid responsiveness	Phytohormone Response
GmSP1L-1	Glyma.01G060900.2.Wm82.a4.v1	ABRE	ACGTG	840	5	-	Arabidopsis thaliana	cis-acting element involved in the abscisic acid responsiveness	Phytohormone Response
GmSP1L-2	Glyma.01G221900.1.Wm82.a4.v1	ABRE	ACGTG	373	5	+	Arabidopsis thaliana	cis-acting element involved in the abscisic acid responsiveness	Phytohormone Response
GmSP1L-3	Glyma.02G119200.3.Wm82.a4.v1	ABRE	ACGTG	1041	5	+	Arabidopsis thaliana	cis-acting element involved in the abscisic acid responsiveness	Phytohormone Response
GmSP1L-3	Glyma.05G210800.1.Wm82.a4.v1	ABRE	CACGTG	535	6	+	Arabidopsis thaliana	cis-acting element involved in the abscisic acid responsiveness	Phytohormone Response
GmSP1L-4	Glyma.05G210800.1.Wm82.a4.v1	ABRE	ACGTG	536	5	+	Arabidopsis thaliana	cis-acting element involved in the abscisic acid responsiveness	Phytohormone Response
GmSP1L-4	Glyma.05G210800.1.Wm82.a4.v1	ABRE	ACGTG	1803	5	+	Arabidopsis thaliana	cis-acting element involved in the abscisic acid responsiveness	Phytohormone Response
GmSP1L-5	Glyma.08G017200.1.Wm82.a4.v1	ABRE	ACGTG	1485	5	+	Arabidopsis thaliana	cis-acting element involved in the abscisic acid responsiveness	Phytohormone Response
GmSP1L-6	Glyma.08G017200.1.Wm82.a4.v1	ABRE	GACACGTGGC	1544	9	+	Triticum aestivum	cis-acting element involved in the abscisic acid responsiveness	Phytohormone Response
GmSP1L-7	Glyma.11G021900.1.Wm82.a4.v1	ABRE	ACGTG	716	5	+	Arabidopsis thaliana	cis-acting element involved in the abscisic acid responsiveness	Phytohormone Response
GmSP1L-7	Glyma.13G055400.1.Wm82.a4.v1	ABRE	ACGTG	154	5	+	Arabidopsis thaliana	cis-acting element involved in the abscisic acid responsiveness	Phytohormone Response
GmSP1L-7	Glyma.13G055400.1.Wm82.a4.v1	ABRE	ACGTG	1394	5	-	Arabidopsis thaliana	cis-acting element involved in the abscisic acid responsiveness	Phytohormone Response
GmSP1L-8	Glyma.19G032000.1.Wm82.a4.v1	ABRE	CACGTG	376	6	+	Arabidopsis thaliana	cis-acting element involved in the abscisic acid responsiveness	Phytohormone Response
GmSP1L-8	Glyma.19G032000.1.Wm82.a4.v1	ABRE	ACGTG	377	5	+	Arabidopsis thaliana	cis-acting element involved in the abscisic acid responsiveness	Phytohormone Response
MtSP1L-1	mRNA:MtrunA17Chr5g0419471	ABRE	ACGTG	1400	5	-	Arabidopsis thaliana	cis-acting element involved in the abscisic acid responsiveness	Phytohormone Response
MtSP1L-1	mRNA:MtrunA17Chr5g0419471	ABRE	ACGTG	1539	5	-	Arabidopsis thaliana	cis-acting element involved in the abscisic acid responsiveness	Phytohormone Response
MtSP1L-1	mRNA:MtrunA17Chr5g0419471	ABRE	ACGTG	2014	5	+	Arabidopsis thaliana	cis-acting element involved in the abscisic acid responsiveness	Phytohormone Response
MtSP1L-2	mRNA:MtrunA17Chr6g0454801	ABRE	CACGTG	194	6	+	Arabidopsis thaliana	cis-acting element involved in the abscisic acid responsiveness	Phytohormone Response
MtSP1L-2	mRNA:MtrunA17Chr6g0454801	ABRE	ACGTG	195	5	+	Arabidopsis thaliana	cis-acting element involved in the abscisic acid responsiveness	Phytohormone Response
MtSP1L-2	mRNA:MtrunA17Chr6g0454801	ABRE	CACGTG	657	6	+	Arabidopsis thaliana	cis-acting element involved in the abscisic acid responsiveness	Phytohormone Response
MtSP1L-2	mRNA:MtrunA17Chr6g0454801	ABRE	ACGTG	658	5	+	Arabidopsis thaliana	cis-acting element involved in the abscisic acid responsiveness	Phytohormone Response
MtSP1L-2	mRNA:MtrunA17Chr6g0454801	ABRE	ACGTG	1205	5	+	Arabidopsis thaliana	cis-acting element involved in the abscisic acid responsiveness	Phytohormone Response
GmSP1L-1	Glyma.01G060900.2.Wm82.a4.v1	CGTCA-motif	CGTCA	390	5	-	Hordeum vulgare	cis-acting regulatory element involved in the MeJA-responsiveness	Phytohormone Response
GmSP1L-1	Glyma.01G060900.2.Wm82.a4.v1	CGTCA-motif	CGTCA	1235	5	+	Hordeum vulgare	cis-acting regulatory element involved in the MeJA-responsiveness	Phytohormone Response
GmSP1L-1	Glyma.01G060900.2.Wm82.a4.v1	CGTCA-motif	CGTCA	1688	5	-	Hordeum vulgare	cis-acting regulatory element involved in the MeJA-responsiveness	Phytohormone Response
GmSP1L-2	Glyma.01G221900.1.Wm82.a4.v1	CGTCA-motif	CGTCA	1237	5	-	Hordeum vulgare	cis-acting regulatory element involved in the MeJA-responsiveness	Phytohormone Response
GmSP1L-2	Glyma.02G119200.3.Wm82.a4.v1	CGTCA-motif	CGTCA	954	5	-	Hordeum vulgare	cis-acting regulatory element involved in the MeJA-responsiveness	Phytohormone Response
GmSP1L-3	Glyma.02G119200.3.Wm82.a4.v1	CGTCA-motif	CGTCA	1249	5	+	Hordeum vulgare	cis-acting regulatory element involved in the MeJA-responsiveness	Phytohormone Response
GmSP1L-4	Glyma.05G210800.1.Wm82.a4.v1	CGTCA-motif	CGTCA	215	5	+	Hordeum vulgare	cis-acting regulatory element involved in the MeJA-responsiveness	Phytohormone Response
GmSP1L-5	Glyma.05G210800.1.Wm82.a4.v1	CGTCA-motif	CGTCA	539	5	-	Hordeum vulgare	cis-acting regulatory element involved in the MeJA-responsiveness	Phytohormone Response
GmSP1L-6	Glyma.08G017200.1.Wm82.a4.v1	CGTCA-motif	CGTCA	1004	5	-	Hordeum vulgare	cis-acting regulatory element involved in the MeJA-responsiveness	Phytohormone Response
GmSP1L-7	Glyma.11G021900.1.Wm82.a4.v1	CGTCA-motif	CGTCA	1337	5	-	Hordeum vulgare	cis-acting regulatory element involved in the MeJA-responsiveness	Phytohormone Response
GmSP1L-7	Glyma.13G055400.1.Wm82.a4.v1	CGTCA-motif	CGTCA	656	5	+	Hordeum vulgare	cis-acting regulatory element involved in the MeJA-responsiveness	Phytohormone Response
GmSP1L-8	Glyma.19G032000.1.Wm82.a4.v1	CGTCA-motif	CGTCA	982	5	-	Hordeum vulgare	cis-acting regulatory element involved in the MeJA-responsiveness	Phytohormone Response
MtSP1L-2	mRNA:MtrunA17Chr6g0454801	CGTCA-motif	CGTCA	1879	5	-	Hordeum vulgare	cis-acting regulatory element involved in the MeJA-responsiveness	Phytohormone Response
GmSP1L-1	Glyma.01G060900.2.Wm82.a4.v1	TGACG-motif	TGACG	390	5	+	Hordeum vulgare	cis-acting regulatory element involved in the MeJA-responsiveness	Phytohormone Response
GmSP1L-1	Glyma.01G060900.2.Wm82.a4.v1	TGACG-motif	TGACG	1235	5	-	Hordeum vulgare	cis-acting regulatory element involved in the MeJA-responsiveness	Phytohormone Response
GmSP1L-1	Glyma.01G060900.2.Wm82.a4.v1	TGACG-motif	TGACG	1688	5	+	Hordeum vulgare	cis-acting regulatory element involved in the MeJA-responsiveness	Phytohormone Response
GmSP1L-2	Glyma.01G221900.1.Wm82.a4.v1	TGACG-motif	TGACG	1237	5	+	Hordeum vulgare	cis-acting regulatory element involved in the MeJA-responsiveness	Phytohormone Response
GmSP1L-2	Glyma.02G119200.3.Wm82.a4.v1	TGACG-motif	TGACG	954	5	+	Hordeum vulgare	cis-acting regulatory element involved in the MeJA-responsiveness	Phytohormone Response
GmSP1L-3	Glyma.02G119200.3.Wm82.a4.v1	TGACG-motif	TGACG	1249	5	-	Hordeum vulgare	cis-acting regulatory element involved in the MeJA-responsiveness	Phytohormone Response
GmSP1L-4	Glyma.05G210800.1.Wm82.a4.v1	TGACG-motif	TGACG	215	5	-	Hordeum vulgare	cis-acting regulatory element involved in the MeJA-responsiveness	Phytohormone Response
GmSP1L-5	Glyma.05G210800.1.Wm82.a4.v1	TGACG-motif	TGACG	539	5	+	Hordeum vulgare	cis-acting regulatory element involved in the MeJA-responsiveness	Phytohormone Response
GmSP1L-6	Glyma.08G017200.1.Wm82.a4.v1	TGACG-motif	TGACG	1004	5	+	Hordeum vulgare	cis-acting regulatory element involved in the MeJA-responsiveness	Phytohormone Response
GmSP1L-7	Glyma.11G021900.1.Wm82.a4.v1	TGACG-motif	TGACG	1337	5	+	Hordeum vulgare	cis-acting regulatory element involved in the MeJA-responsiveness	Phytohormone Response
GmSP1L-7	Glyma.13G055400.1.Wm82.a4.v1	TGACG-motif	TGACG	656	5	-	Hordeum vulgare	cis-acting regulatory element involved in the MeJA-responsiveness	Phytohormone Response
GmSP1L-8	Glyma.19G032000.1.Wm82.a4.v1	TGACG-motif	TGACG	982	5	+	Hordeum vulgare	cis-acting regulatory element involved in the MeJA-responsiveness	Phytohormone Response
MtSP1L-2	mRNA:MtrunA17Chr6g0454801	TGACG-motif	TGACG	1879	5	+	Hordeum vulgare	cis-acting regulatory element involved in the MeJA-responsiveness	Phytohormone Response
GmSP1L-2	Glyma.02G119200.3.Wm82.a4.v1	GARE-motif	TCTGTTG	1776	7	+	Brassica oleracea	gibberellin-responsive element	Phytohormone Response
MtSP1L-1	mRNA:MtrunA17Chr5g0419471	GARE-motif	TCTGTTG	1196	7	+	Brassica oleracea	gibberellin-responsive element	Phytohormone Response
GmSP1L-2	Glyma.02G119200.3.Wm82.a4.v1	P-box	CCTTTTG	548	7	+	Oryza sativa	gibberellin-responsive element	Phytohormone Response
GmSP1L-4	Glyma.13G055400.1.Wm82.a4.v1	P-box	CCTTTTG	1255	7	-	Oryza sativa	gibberellin-responsive element	Phytohormone Response
GmSP1L-4	Glyma.13G055400.1.Wm82.a4.v1	P-box	CCTTTTG	1615	7	+	Oryza sativa	gibberellin-responsive element	Phytohormone Response
GmSP1L-3	Glyma.01G221900.1.Wm82.a4.v1	TC-rich repeats	GTTTTCTTAC	1547	9	-	Nicotiana tabacum	cis-acting element involved in defense and stress responsiveness	Stress Response
GmSP1L-3	Glyma.08G017200.1.Wm82.a4.v1	TC-rich repeats	ATTCTCTAAC	317	9	-	Nicotiana tabacum	cis-acting element involved in defense and stress responsiveness	Stress Response
GmSP1L-4	Glyma.08G017200.1.Wm82.a4.v1	TC-rich repeats	ATTCTCTAAC	987	9	-	Nicotiana tabacum	cis-acting element involved in defense and stress responsiveness	Stress Response
GmSP1L-5	Glyma.11G021900.1.Wm82.a4.v1	TC-rich repeats	GTTTTCTTAC	1569	9	-	Nicotiana tabacum	cis-acting element involved in defense and stress responsiveness	Stress Response
GmSP1L-6	Glyma.13G055400.1.Wm82.a4.v1	TC-rich repeats	GTTTTCTTAC	1190	9	+	Nicotiana tabacum	cis-acting element involved in defense and stress responsiveness	Stress Response
GmSP1L-8	Glyma.19G032000.1.Wm82.a4.v1	TC-rich repeats	GTTTTCTTAC	671	9	-	Nicotiana tabacum	cis-acting element involved in defense and stress responsiveness	Stress Response
GmSP1L-8	Glyma.19G032000.1.Wm82.a4.v1	TC-rich repeats	GTTTTCTTAC	1125	9	+	Nicotiana tabacum	cis-acting element involved in defense and stress responsiveness	Stress Response
MtSP1L-1	mRNA:MtrunA17Chr5g0419471	TC-rich repeats	GTTTTCTTAC	599	9	+	Nicotiana tabacum	cis-acting element involved in defense and stress responsiveness	Stress Response
GmSP1L-5	Glyma.01G221900.1.Wm82.a4.v1	LTR	CCGAAA	1503	6	-	Hordeum vulgare	cis-acting element involved in low-temperature responsiveness	Stress Response
GmSP1L-6	Glyma.11G021900.1.Wm82.a4.v1	LTR	CCGAAA	1561	6	-	Hordeum vulgare	cis-acting element involved in low-temperature responsiveness	Stress Response
MtSP1L-1	mRNA:MtrunA17Chr5g0419471	LTR	CCGAAA	194	6	+	Hordeum vulgare	cis-acting element involved in low-temperature responsiveness	Stress Response
GmSP1L-3	Glyma.01G221900.1.Wm82.a4.v1	ARE	AAACCA	1168	6	-	Zea mays	cis-acting regulatory element essential for the anaerobic induction	Stress Response
GmSP1L-3	Glyma.01G221900.1.Wm82.a4.v1	ARE	AAACCA	1910	6	+	Zea mays	cis-acting regulatory element essential for the anaerobic induction	Stress Response
GmSP1L-3	Glyma.11G021900.1.Wm82.a4.v1	ARE	AAACCA	1270	6	-	Zea mays	cis-acting regulatory element essential for the anaerobic induction	Stress Response
GmSP1L-4	Glyma.13G055400.1.Wm82.a4.v1	ARE	AAACCA	1188	6	-	Zea mays	cis-acting regulatory element essential for the anaerobic induction	Stress Response
GmSP1L-4	Glyma.13G055400.1.Wm82.a4.v1	ARE	AAACCA	1276	6	-	Zea mays	cis-acting regulatory element essential for the anaerobic induction	Stress Response
GmSP1L-4	Glyma.13G055400.1.Wm82.a4.v1	ARE	AAACCA	1917	6	-	Zea mays	cis-acting regulatory element essential for the anaerobic induction	Stress Response
GmSP1L-5	Glyma.19G032000.1.Wm82.a4.v1	ARE	AAACCA	1123	6	-	Zea mays	cis-acting regulatory element essential for the anaerobic induction	Stress Response
GmSP1L-6	Glyma.19G032000.1.Wm82.a4.v1	ARE	AAACCA	1209	6	-	Zea mays	cis-acting regulatory element essential for the anaerobic induction	Stress Response
GmSP1L-6	Glyma.19G032000.1.Wm82.a4.v1	ARE	AAACCA	1999	6	-	Zea mays	cis-acting regulatory element essential for the anaerobic induction	Stress Response
MtSP1L-1	mRNA:MtrunA17Chr5g0419471	ARE	AAACCA	331	6	+	Zea mays	cis-acting regulatory element essential for the anaerobic induction	Stress Response
MtSP1L-1	mRNA:MtrunA17Chr5g0419471	ARE	AAACCA	1414	6	+	Zea mays	cis-acting regulatory element essential for the anaerobic induction	Stress Response
MtSP1L-2	mRNA:MtrunA17Chr6g0454801	ARE	AAACCA	179	6	+	Zea mays	cis-acting regulatory element essential for the anaerobic induction	Stress Response
MtSP1L-2	mRNA:MtrunA17Chr6g0454801	ARE	AAACCA	287	6	+	Zea mays	cis-acting regulatory element essential for the anaerobic induction	Stress Response
MtSP1L-2	mRNA:MtrunA17Chr6g0454801	ARE	AAACCA	365	6	+	Zea mays	cis-acting regulatory element essential for the anaerobic induction	Stress Response
MtSP1L-2	mRNA:MtrunA17Chr6g0454801	ARE	AAACCA	906	6	-	Zea mays	cis-acting regulatory element essential for the anaerobic induction	Stress Response
GmSP1L-1	Glyma.01G060900.2.Wm82.a4.v1	MBS	CAACTG	2007	6	-	Arabidopsis thaliana	MYB binding site involved in drought-inducibility	Stress Response
GmSP1L-2	Glyma.01G221900.1.Wm82.a4.v1	MBS	CAACTG	1438	6	+	Arabidopsis thaliana	MYB binding site involved in drought-inducibility	Stress Response
GmSP1L-3	Glyma.02G119200.3.Wm82.a4.v1	MBS	CAACTG	2007	6	-	Arabidopsis thaliana	MYB binding site involved in drought-inducibility	Stress Response
GmSP1L-4	Glyma.05G210800.1.Wm82.a4.v1	MBS	CAACTG	1536	6	-	Arabidopsis thaliana	MYB binding site involved in drought-inducibility	Stress Response
GmSP1L-5	Glyma.11G021900.1.Wm82.a4.v1	MBS	CAACTG	1491	6	+	Arabidopsis thaliana	MYB binding site involved in drought-inducibility	Stress Response
GmSP1L-5	Glyma.11G021900.1.Wm82.a4.v1	MBS	CAACTG	1640	6	+	Arabidopsis thaliana	MYB binding site involved in drought-inducibility	Stress Response
GmSP1L-6	Glyma.13G055400.1.Wm82.a4.v1	MBS	CAACTG	667	6	-	Arabidopsis thaliana	MYB binding site involved in drought-inducibility	Stress Response
GmSP1L-7	Glyma.19G032000.1.Wm82.a4.v1	MBS	CAACTG	456	6	-	Arabidopsis thaliana	MYB binding site involved in drought-inducibility	Stress Response
MtSP1L-2	mRNA:MtrunA17Chr6g0454801	MBS	CAACTG	111	6	+	Arabidopsis thaliana	MYB binding site involved in drought-inducibility	Stress Response
MtSP1L-2	mRNA:MtrunA17Chr6g0454801	MBS	CAACTG	265	6	-	Arabidopsis thaliana	MYB binding site involved in drought-inducibility	Stress Response
GmSP1L-1	Glyma.01G060900.2.Wm82.a4.v1	WUN-motif	AAATTTCCT	646	9	+	Brassica oleracea	wound-responsive element	Stress Response
GmSP1L-1	Glyma.01G060900.2.Wm82.a4.v1	WUN-motif	AAATTTCCT	855	9	-	Brassica oleracea	wound-responsive element	Stress Response
GmSP1L-3	Glyma.05G210800.1.Wm82.a4.v1	WUN-motif	AAATTTCCT	1637	9	-	Brassica oleracea	wound-responsive element	Stress Response
GmSP1L-3	Glyma.19G032000.1.Wm82.a4.v1	WUN-motif	AAATTTCCT	1449	9	+	Brassica oleracea	wound-responsive element	Stress Response
GmSP1L-7	Glyma.19G032000.1.Wm82.a4.v1	WUN-motif	AAATTTCCT	1676	9	+	Brassica oleracea	wound-responsive element	Stress Response
