# Supplementary material for: Genome-Wide Identification, Characterization, and Expression Analysis of SPIRAL1 Family Genes in Legume Species
Source: Int J Mol Sci. 2023 Feb 16;24(4):3958. doi: 10.3390/ijms24043958 (PMC9959322; doi:10.3390/ijms24043958)
Supplement: Supplementary file 1 [file ijms-24-03958-s001.zip › Table S4.xlsx]

## Sheet: Sheet1
Primers used for qRT-PCR.
Primer sets	Forward primer sequences	Reverse primer sequences
GmActin	GTGCACAATTGATGGACCAG	GCACCACCGGAGAGAAAATA
MtActin	GCAGATGCTGAGGATATTCAACC	CTTCGTCACCAACATAGGCATCC
MtSP1L-1	AGAAAGGGAAGGGTAGGGCA	GCCTCTCCACTGCCAAAAAG
MtSP1L-2	TGGGTCGTGGAGTTAGTTGC	TTGTGTACGCCCGCCATTTA
GmSP1L-1	CCCAAAACCAGCAACAAAT	GGTTCACCAAAGAGATAACCTAGG
GmSP1L-2	CCGCAAAACCGGCAACAAAC	AGGTCCACCAAAGAGATAACTC
GmSP1L-3	GTTGTTGAATTCCTTGTGGC	GCTGGACTTTGCTTATCAACC
GmSP1L-4	GCTGCTATATAGGTTTAGCCACT	CCATTTGCAGGCTGACTG
GmSP1L-5	ATGAGTAGAGGTGAAAGTTCAGG	GGTGTTAGAAGGAGCAACAG
GmSP1L-6	ATGAATAGAGGTGAAAGTTCAGGT	TGGCAGTTAGAACCGTGATG
GmSP1L-7	CTAGAGGTGAAAGCAGTGGG	TCCACCTGGAACCGATTTG
GmSP1L-8	AAAGCAGTGGTGGTGGC	CTGGAACCGATTGAACTTTTGTC
